# Supplementary material for: Anti-Gr-1 Antibody Provides Short-Term Depletion of MDSC in Lymphodepleted Mice with Active-Specific Melanoma Therapy
Source: Vaccines (Basel). 2022 Apr 4;10(4):560. doi: 10.3390/vaccines10040560 (PMC9032646; doi:10.3390/vaccines10040560)
Supplement: Supplementary file 1 [file vaccines-10-00560-s001.zip]

Archive with 1 entries (1 files):
- Suppl Mat.pdf
